# Supplementary material for: Outcomes in Patients with Pulmonary Arterial Hypertension Underwent Transcatheter Closure of an Atrial Septal Defect
Source: J Clin Med. 2023 Mar 28;12(7):2540. doi: 10.3390/jcm12072540 (PMC10095540; doi:10.3390/jcm12072540)
Supplement: Supplementary file 1 [file jcm-12-02540-s001.zip]

Archive with 1 entries (1 files):
- jcm-2244878-supplementary.pdf
